# Supplementary material for: Common methodological pitfalls in ICI pneumonitis risk prediction studies
Source: Front Immunol. 2023 Sep 25;14:1228812. doi: 10.3389/fimmu.2023.1228812 (PMC10560723; doi:10.3389/fimmu.2023.1228812)
Supplement: Supplementary file 1 [file DataSheet_1.csv]

Supplemental Table 1. Summary of extracted data on the key properties of study methodology.
Study	Country	Study type	Outcome	Database	Cancer type	Sample size	Univariate model/test	Multivariable model/test	pre-modelling discretization	Has missing values	Maximum proportion missing in a single variable	Imputation method	Imaging feature extraction	method for validation	model code available
Cui 2018	PRC	PF	incidence(any grade)	none	mixed	165	logit	logit	n	no missing (model vars)		no need	no imaging factors/features	not relevant	not relevant
Suresh 2018	US	PF	incidence(at 12 months. Symptomatic i.e. grade 2 and above);incidence rate analysis repeated on same vars	none	NSCLC	205	logit	logit	unclear	yes	0.019512195	exclude_subjects	no imaging factors/features	not relevant	not relevant
Nakahama 2018	Japan	PF	incidence(any grade)	none	NSCLC	201	no univar	logit	y(a priori)	no missing		no need	manual interpretation	not relevant	not relevant
Duma 2019	US	PF	incidence(any grade)	none	NSCLC	231	contingency	no multivar	n	no missing		no need	no imaging factors/features	not relevant	not relevant
Duma 2019	US	PF	incidence(any grade)	none	melanoma	245	contingency	no multivar	n	no missing		no need	no imaging factors/features	not relevant	not relevant
Cho 2018	Korea	PF	incidence(any grade)	none	NSCLC	167	contingency + two-sample -> logit	logit	y(a priori)	no missing		no need	manual interpretation	not relevant	not relevant
Yamaguchi 2018	Japan	PF	incidence(any grade)	none	NSCLC	123	logit	logit	y(a priori)	no missing		no need	manual interpretation	not relevant	not relevant
Suzuki 2020	Japan	PF	cumulative incidence(any grade)	none	NSCLC	138	(for PFTs and blood, Mann Whitney U ->) Fine-Gray	Fine-Gray	y(ROC)	yes	0.260869565	unclear	no imaging factors/features	not relevant	not relevant
Shah 2020	Worldwide	PF	incidence(any grade)	VigiBase	mixed	3224	Mann-Whitney U test	no multivar	n	no missing		no need	no imaging factors/features	not relevant	not relevant
Shah 2020	US	PF	incidence(any grade)	none	melanoma	455	cotingency	no multivar	n	unclear	unclear	multiple imputation using chained equations, assuming missing at random	no imaging factors/features	not relevant	not relevant
Li 2020	US	PF	incidence(any grade)	none	mixed	837	cox proportional hazard	cox proportional hazard	y(a priori)	yes	0.150537634	exclude_subjects	no imaging factors/features	not relevant	not relevant
Sukari 2019	US	PF	incidence(grade 2 and above)	none	mixed	168	logit	logit	n	no missing		no need	manual interpretation	not relevant	not relevant
Chu 2020	PRC	PF	incidence(any grade)	none	NSCLC	300	(for blood counts two-sample if sig ->) logit	logit	y(a priori;ROC)	no missing		no need	no imaging factors/features	not relevant	not relevant
Shibaki 2019	Japan	PF	incidence(any grade, grade 3 and above, grade 5)	none	NSCLC	210	contingency	no multivar	n	no missing		no need	manual interpretation	not relevant	not relevant
Nakanishi 2019	Japan	PF	incidence(any grade)	none	NSCLC	83	logit	logit	y(a priori)	yes	0.445783133	exclude_subjects	manual interpretation	not relevant	not relevant
Komiya 2019	Japan	PF	incidence(any grade)	none	NSCLC	61	contingency	no multivar	n	no missing		no need	manual interpretation	not relevant	not relevant
Asada 2021	Worldwide	PF	incidence(any grade)	FAERS	mixed	40826	logit	no multivar	y(a priori)	yes	unclear	unsure	no imaging factors/features	not relevant	not relevant
Fukihara 2019	Japan	PF	incidence(any grade)	none	NSCLC	170	logit	logit	n	no missing		no need	manual interpretation	not relevant	not relevant
Zhou 2021	PRC	PF	incidence(any grade)	none	NSCLC	122	contingency + cox proportional hazard	no multivar	y(a priori)	no missing		no need	no imaging factors/features	not relevant	not relevant
Sierra-Rodero 2021	Spain	PF	incidence(any grade)	none	NSCLC	46	contingency + two-sample	no multivar	n	yes	0.52173913	exclude_subjects	no imaging factors/features	not relevant	not relevant
Nishiyama 2019	Japan	PF	incidence(acute exacerbation of prexisting ILD, any grade)	none	NSCLC	48	contingency + two-sample	logit	y(a priori)	yes	0.166666667	exclude_subjects	manual interpretation	not relevant	not relevant
Reuss 2021	US	PF	incidence(any grade)	none	NSCLC	43	GEE	unclear	n	no missing		no need	no imaging factors/features	not relevant	not relevant
Sugano 2020	Japan	PF	incidence(any grade)	none	NSCLC	130	logit	logit	y(a priori)	no missing		no need	manual interpretation	not relevant	not relevant
Chao 2022	PRC	PF with model	incidence(any grade)	none	NSCLC	164	logit	logit	y(a priori)	yes	0.170731707	exclude_subjects	no imaging factors/features	internal, bootstrapping	n
Okada 2020	Japan	PF	incidence(any grade, grade 3 and above)	none	lung cancer	102	contingency + two-sample -> logit (suspect)	logit	y(a priori)	yes	0.205882353	included_as_a_category	manual interpretation	not relevant	not relevant
Ikeda 2020	Japan	PF	incidence(any grade)	none	NSCLC	17	logit	no multivar	n	no missing		no need	manual interpretation	not relevant	not relevant
Abed 2022	Australia	PF	incidence(any grade)	none	NSCLC	156	contingency	no multivar	n	no missing (model vars)		no need	no imaging factors/features	not relevant	not relevant
Moda 2020	Japan	PF	incidence(any grade, early-onset, 3 months)	none	NSCLC	181	contingency + two-sample	logit	y(a priori)	no missing		no need	manual interpretation	not relevant	not relevant
Wang 2022	PRC	PF	incidence(any grade)	none	NSCLC	67	contingency + two-sample (for blood markers, pass on sig only) -> logit + cox propotional hazard	logit + cox proportional hazard	y(a priori;ROC)	no missing		no need	no imaging factors/features	not relevant	not relevant
Lin 2021	PRC	PF	incidence(any grade)	none	lung cancer	174	logit	logit	y(a priori)	no missing		no need	no imaging factors/features	not relevant	not relevant
Shimoji 2020	Japan	PF	incidence(any grade)	none	lung cancer;mixed	199	logit	logit	n	yes	0.075	exclude_subjects	manual interpretation	not relevant	not relevant
Sheshadri 2022	US	PF	incidence(any grade)	none	AML	258	cox proportional hazard	cox proportional hazard	n	yes	0.011627907	exclude_subjects(univar), unclear multivar	no imaging factors/features	not relevant	not relevant
Owen 2018	US	PF	incidence(any grade)	none	NSCLC	91	contingency + logit(continuous)	no multivar	y(a priori)	no missing		no need	no imaging factors/features	not relevant	not relevant
Isono 2020	Japan	PF	incidence(any grade)	none	NSCLC	180	cox proportional hazard	cox proportional hazard	y(a priori)	yes	0.35	included_as_a_category	manual interpretation	not relevant	not relevant
Tan 2022	PRC	model	incidence(any grade)	none	lung cancer	48	contingency + two-sample(simple baseline profiling, did not conclude risk factor)	DNN	n	no missing		no need	DNN	internal, cross-validation	n
Zhang 2020	PRC	PF	incidence(any grade)	none	lung cancer	94	contingency + two-sample -> logit (unclear for mutation data)	logit	y(a priori)	no missing		no need	manual interpretation	not relevant	not relevant
Xu 2022	PRC	PF	incidence(any grade)	none	NSCLC	667	contingency	no multivar	n	no missing		no need	no imaging factors/features	not relevant	not relevant
Atchley 2021	US	PF	incidence(any grade)	none	lung cancer	315	logit	logit	y(a priori)	yes	0.073	complete case analyse	manual interpretation	not relevant	not relevant
Bai 2021	Worldwide	PF	incidence(any grade)	FAERS	NSCLC	15872	OR from 2x2 contingency(=logit)	logit	n	no missing		no need	no imaging factors/features	not relevant	not relevant
Yamaguchi 2021	Japan	PF	incidence(any grade)	none	mixed	188	logit	logit	y(a priori)	no missing (model vars)		no need	manual interpretation	not relevant	not relevant
Yamamoto 2021	Japan	PF	incidence(any grade)	none	NSCLC	3601	Fine-Gray	Fine-Gray	y(a priori for some var, suspected data-driven for others)	yes	< 0.2	exclude_subjects	manual interpretation	not relevant	not relevant
Ichimura 2021	Japan	PF	incidence(exacerbation, any grade)	none	NSCLC	33	logit	no multivar	y(a priori)	yes	0.454545455	exclude_subjects	manual interpretation	not relevant	not relevant
Tahir 2019	US	PF	incidence(any grade, auto_antibody_vs_CIP)	none	extrapulmonary cancer	32	two-sample(pre-post change CIP vs non CIP) -> logit	no multivar	n	no missing		no need	no imaging factors/features	not relevant	not relevant
Tone 2019	Japan	PF	incidence(grade 3 and above)	none	NSCLC	71	contingency + two-sample	no multivar	y(a priori)	yes	0.394366197	included_as_a_category	no imaging factors/features	not relevant	not relevant
Yamaguchi 2022	Japan	PF	incidence(any grade)	none	NSCLC	125	logit	logit	y(a priori)	yes	0.08	exclude_subjects	manual interpretation	not relevant	not relevant
Ohe 2022	Japan	PF	incidence(any grade)	none	NSCLC	2570	contingency	no multivar	n	yes	0.00233463	exclude_subjects	manual interpretation	not relevant	not relevant
Uchida 2022	Japan	PF	incidence(any grade, grade 2 and above)	none	extrapulmonary cancer	110	logit	logit	n	no missing		no need	manual interpretation	not relevant	not relevant
Uhara 2022	Japan	PF	incidence(any grade)	none	melanoma	2008	Fine-Gray	Fine-Gray	y(a priori)	yes	0.064741036	exclude_subjects	manual interpretation	not relevant	not relevant
Jia 2022	PRC	PF with model	incidence(any grade)	none	NSCLC	209	ROC	logit	y(a priori;ROC)	yes	unclear	included_as_a_category	manual interpretation	internal and external holdout sets	y
Ikeda 2022	Japan	PF	incidence(any grade)	none	NSCLC	17	logit	no multivar	y(a priori)	yes	0.647058824	unclear	manual interpretation	not relevant	not relevant
Lu 2022	PRC	PF	incidence(any grade)	none	lung cancer	196	contingency + two-sample	no multivar	n	no missing		no need	manual interpretation	not relevant	not relevant
Fujimoto 2018	Japan	PF	incidence(any grade, 2 months)	none	NSCLC	613	unclear	unclear	unclear	yes	0.176182708	unclear	no imaging factors/features	not relevant	not relevant
Dávila-Dupont 2019	Mexico	PF	incidence(any grade)	none	mixed	87	unclear	logit	n	no missing		no need	no imaging factors/features	not relevant	not relevant
